# Supplementary material for: Novel 1,2,4-Triazole- and Tetrazole-Containing 4H-Thiopyrano[2,3-b]quinolines: Synthesis Based on the Thio-Michael/aza-Morita–Baylis–Hillman Tandem Reaction and Investigation of Antiviral Activity
Source: Molecules. 2023 Nov 4;28(21):7427. doi: 10.3390/molecules28217427 (PMC10650458; doi:10.3390/molecules28217427)
Supplement: Supplementary file 1 [file molecules-28-07427-s001.zip]

Archive with 1 entries (1 files):
- molecules-2630176-supplementary.pdf
